# Supplementary material for: Clonal Spread of Extended-Spectrum Cephalosporin-Resistant Enterobacteriaceae Between Companion Animals and Humans in South Korea
Source: Front Microbiol. 2019 Jun 18;10:1371. doi: 10.3389/fmicb.2019.01371 (PMC6591270; doi:10.3389/fmicb.2019.01371)
Supplement: TABLE S2 — Antimicrobial susceptibilities of extended-spectrum cephalosporin-resistant E. coli isolates from humans, companion animals, and the hospital environment. [file Table_2.XLSX]

## Sheet: Sheet1
	TABLE S2 Antimicrobial susceptibilities of extended-spectrum cephalosporin-resistant E. coli isolates from humans, companion animals, and the hospital environment
	Antimicrobial agent	No. (%) of ESCa-resistant E. coli
		Dog (n=155)			Cat (n=19)			Human (n=14)			Environment (n=7)
		S	I	R	S	I	R	S	I	R	S	I	R
	Ampicillin	0 (0)	0 (0)	155 (100)	0 (0)	0 (0)	19 (100)	0 (0)	0 (0)	14 (100)	0 (0)	0 (0)	7 (100)
	Piperacillin	1 (1)	2 (1)	152 (98)	0 (0)	0 (0)	19 (100)	1 (8)	0 (0)	13 (92)	0 (0)	0 (0)	7 (100)
	Ampicillin-sulbactam	40 (26)	35 (22)	80 (52)	3 (16)	1 (5)	15 (79)	4 (28)	2 (14)	8 (58)	0 (0)	4 (57)	3 (43)
	Cefazolin	0 (0)	1 (1)	154 (99)	0 (0)	1 (5)	18 (95)	0 (0)	0 (0)	14 (100)	0 (0)	0 (0)	7 (100)
	Cefoxitin	88 (57)	7 (4)	60 (39)	10 (53)	1 (5)	8 (42)	6 (42)	0 (0)	8 (58)	4 (57)	0 (0)	3 (43)
	Cefotaxime	1 (1)	1 (1)	153 (98)	1 (5)	0 (0)	18 (95)	1 (8)	0 (0)	13 (92)	0 (0)	0 (0)	7 (100)
	Ceftazidime	46 (30)	19 (12)	90 (58)	7 (37)	0 (0)	12 (63)	4 (28)	1 (8)	9 (64)	3 (43)	1 (14)	3 (43)
	Cefepime	41 (26)	51 (33)	63 (41)	5 (27)	8 (42)	6 (31)	7 (51)	3 (21)	4 (28)	1 (14)	2 (29)	4 (57)
	Aztreonam	31 (20)	27 (17)	97 (63)	3 (16)	5 (27)	11 (57)	5 (36)	4 (28)	5 (36)	1 (14)	2 (29)	4 (57)
	Ertapenem	144 (89)	7 (4)	4 (3)	14 (74)	4 (21)	1 (5)	13 (92)	1 (8)	0 (0)	6 (86)	0 (0)	1 (14)
	Imipenem	151 (97)	0 (0)	4 (3)	19 (100)	0 (0)	0 (0)	14 (100)	0 (0)	0 (0)	7 (100)	0 (0)	0 (0)
	Meropenem	151 (97)	0 (0)	4 (3)	19 (100)	0 (0)	0 (0)	14 (100)	0 (0)	0 (0)	6 (86)	1 (14)	0 (0)
	Amikacin	143 (92)	0 (0)	12 (8)	18 (95)	0 (0)	1 (5)	14 (100)	0 (0)	0 (0)	6 (86)	0 (0)	1 (14)
	Gentamicin	97 (63)	3 (2)	55 (35)	12 (63)	0 (0)	7 (37)	7 (50)	0 (0)	7 (50)	1 (14)	0 (0)	6 (86)
	Ciprofloxacin	45 (29)	12 (8)	98 (63)	2 (11)	0 (0)	17 (89)	5 (36)	0 (0)	9 (64)	1 (14)	0 (0)	6 (86)
	Co-trimoxazole	55 (36)	2 (1)	98 (63)	6 (31)	3 (16)	10 (53)	3 (21)	1 (8)	10 (61)	0 (0)	0 (0)	7 (100)
	Colistin	155 (100)	0 (0)	0 (0)	19 (100)	0 (0)	0 (0)	14 (100)	0 (0)	0 (0)	7 (100)	0 (0)	0 (0)
	aESC, extended-spectrum cephalosporin; S, susceptible; I, intermediate; R, resistant.
