# Supplementary material for: Clonal Spread of Extended-Spectrum Cephalosporin-Resistant Enterobacteriaceae Between Companion Animals and Humans in South Korea
Source: Front Microbiol. 2019 Jun 18;10:1371. doi: 10.3389/fmicb.2019.01371 (PMC6591270; doi:10.3389/fmicb.2019.01371)
Supplement: TABLE S3 — Antimicrobial susceptibilities of extended-spectrum cephalosporin-resistant K. pneumoniae isolates from companion animals and the hospital environment. [file Table_3.XLSX]

## Sheet: Sheet1
	TABLE S3 Antimicrobial susceptibilities of extended-spectrum cephalosporin-resistant K. pneumoniae isolates from companion animals and the hospital environment
	Antimicrobial agent	No. (%) of ESCa-resistant K. pneumoniae
		Dog (n=26)			Cat (n=3)			Human (n=0)			Environment (n=12)
		S	I	R	S	I	R	S	I	R	S	I	R
	Piperacillin	1 (4)	1 (4)	24 (92)	0 (0)	0 (0)	3 (100)	-	-	-	0 (0)	0 (0)	12 (100)
	Ampicillin-sulbactam	0 (0)	5 (19)	21 (81)	0 (0)	0 (0)	3 (100)	-	-	-	0 (0)	1 (8)	11 (92)
	Cefazolin	0 (0)	0 (0)	26 (100)	0 (0)	0 (0)	3 (100)	-	-	-	0 (0)	0 (0)	12 (100)
	Cefoxitin	11 (42)	2 (8)	13 (50)	1 (33)	0 (0)	2 (67)	-	-	-	2 (17)	0 (0)	10 (83)
	Cefotaxime	1 (4)	1 (4)	24 (92)	0 (0)	0 (0)	3 (100)	-	-	-	0 (0)	0 (0)	12 (100)
	Ceftazidime	4 (16)	1 (4)	21 (80)	0 (0)	0 (0)	3 (100)	-	-	-	1 (8)	0 (0)	11 (92)
	Cefepime	5 (19)	7 (27)	14 (54)	2 (67)	0 (0)	1 (33)	-	-	-	1 (8)	2 (17)	9 (75)
	Aztreonam	4 (16)	1 (4)	21 (80)	0 (0)	0 (0)	3 (100)	-	-	-	1 (8)	0 (0)	11 (92)
	Ertapenem	21 (80)	3 (12)	2 (8)	3 (100)	0 (0)	0 (0)	-	-	-	7 (59)	4 (33)	1 (8)
	Imipenem	26 (100)	0 (0)	0 (0)	3 (100)	0 (0)	0 (0)	-	-	-	11 (92)	1 (8)	0 (0)
	Meropenem	26 (100)	0 (0)	0 (0)	3 (100)	0 (0)	0 (0)	-	-	-	12 (100)	0 (0)	0 (0)
	Amikacin	23 (88)	0 (0)	3 (12)	3 (100)	0 (0)	0 (0)	-	-	-	8 (67)	0 (0)	4 (33)
	Gentamicin	4 (16)	2 (8)	20 (76)	2 (67)	0 (0)	1 (33)	-	-	-	0 (0)	0 (0)	12 (100)
	Ciprofloxacin	2 (8)	1 (4)	23 (88)	2 (8)	1 (4)	23 (88)	-	-	-	1 (8)	0 (0)	11 (92)
	Co-trimoxazole	1 (4)	1 (4)	24 (92)	1 (4)	1 (4)	24 (92)	-	-	-	0 (0)	0 (0)	12 (100)
	Colistin	26 (100)	0 (0)	0 (0)	26 (100)	0 (0)	0 (0)	-	-	-	12 (100)	0 (0)	0 (0)
	aESC, extended-spectrum cephalosporin; S, susceptible; I, intermediate; R, resistant.
